# Supplementary material for: Electric Bioimpedance Sensing for the Detection of Head and Neck Squamous Cell Carcinoma
Source: Diagnostics (Basel). 2023 Jul 24;13(14):2453. doi: 10.3390/diagnostics13142453 (PMC10377945; doi:10.3390/diagnostics13142453)
Supplement: Supplementary file 1 [file diagnostics-13-02453-s001.zip]

Archive with 1 entries (1 files):
- diagnostics-2423933-supplementary.pdf
